# Supplementary material for: PAK6 Phosphorylates 14-3-3γ to Regulate Steady State Phosphorylation of LRRK2
Source: Front Mol Neurosci. 2017 Dec 14;10:417. doi: 10.3389/fnmol.2017.00417 (PMC5735978; doi:10.3389/fnmol.2017.00417)
Supplement: Supplementary file 2 [file DataSheet2.xlsx]

## Sheet: Sheet1
Accession	Description	Score	Coverage	# Proteins	# Unique Peptides	# Peptides	# PSMs	# AAs	MW [kDa]	calc. pI
P62258	14-3-3 protein epsilon OS=Homo sapiens GN=YWHAE PE=1 SV=1 - [1433E_HUMAN]	5428.61	81.96	1	22	25	204	255	29.1554	4.7417
	A2	Sequence	# PSMs	# Proteins	# Protein Groups	Protein Group Accessions	Modifications	ΔCn	q-Value	PEP	IonScore	Exp Value	Charge	MH+ [Da]	ΔM [ppm]	RT [min]	# Missed Cleavages
	High	VAGMDVELTVEER	44	1	1	P62258		0	0	1.575e-05	103.85	1.05909e-09	2	1447.71	0.473518	23.2834	0
	High	VAGmDVELTVEER	56	1	1	P62258	M4(Oxidation)	0	0	2.519e-05	99.19	2.97041e-09	2	1463.71	0.856672	17.9208	0
	High	KVAGmDVELTVEER	6	1	1	P62258	M5(Oxidation)	0	0	0.0001796	90.86	2.14112e-08	2	1591.8	1.09492	16.6923	1
	High	LGLALNFSVFYYEILNSPDR	7	1	1	P62258		0	0	4.017e-05	81.71	9.61202e-08	2	2331.21	1.3231	27.8818	0
	High	DNLTLWTSDMQGDGEEQNK	2	1	1	P62258		0	0	3.29e-05	81.31	4.32669e-08	2	2180.94	1.25973	20.3068	0
	High	AAFDDAIAELDTLSEESYK	2	1	1	P62258		0	0	1.762e-06	74.13	5.13868e-07	2	2087.97	1.39952	24.2533	0
	High	IISSIEQKEENK	4	1	1	P62258		0	0	0.000493	70.83	2.3253e-06	2	1417.75	0.676252	15.0628	1
	High	AASDIAMTELPPTHPIR	9	1	1	P62258		0	0	2.05e-05	68.37	3.07102e-06	3	1819.94	-0.281131	18.5859	0
	High	KEAAENSLVAYK	2	1	1	P62258		0	0	0.0003432	67.87	3.68253e-06	2	1322.7	0.464967	15.8746	1
	High	LIccDILDVLDK	1	1	1	P62258	C3(Carbamidomethyl); C4(Carbamidomethyl)	0	0	0.0003385	65.31	8.33271e-06	2	1476.74	0.717304	23.2776	0
	High	YLAEFATGNDR	8	1	1	P62258		0	0	3.525e-05	63.92	7.0964e-06	2	1256.59	0.374626	17.6065	0
	High	EALQDVEDENQ	1	1	1	P62258		0	0	0.002066	62.86	2.58803e-06	2	1289.55	0.473798	16.5715	0
	High	DNLTLWTSDmQGDGEEQNK	1	1	1	P62258	M10(Oxidation)	0	0	1.829e-05	57.43	8.94551e-06	2	2196.94	1.12033	19.0625	0
	High	DSTLImQLLR	4	7	6	P31946-2;P27348;P63104;P62258;Q04917;P61981	M6(Oxidation)	0	0	0.0006444	57.33	4.6879e-05	2	1205.66	0.434095	22.8601	0
	High	DSTLIMQLLR	2	7	6	P31946-2;P27348;P63104;P62258;Q04917;P61981		0	0	0.0003125	56.86	4.16247e-05	2	1189.66	0.372587	24.0443	0
	High	AASDIAmTELPPTHPIR	9	1	1	P62258	M7(Oxidation)	0	0	0.0001428	56.85	4.40959e-05	3	1835.93	0.862034	17.2082	0
	High	IISSIEQK	4	1	1	P62258		0	0	0.009969	47.29	0.000559914	2	917.531	0.264669	16.0477	0
	High	HLIPAANTGESK	8	1	1	P62258		0	0	0.001427	46.77	0.000510166	2	1237.65	0.419368	15.1284	0
	High	YDEmVESMK	4	1	1	P62258	M4(Oxidation)	0	0	0.009613	46.4	5.72717e-05	2	1147.46	0.107174	15.8913	0
	High	YDEMVESMK	1	1	1	P62258		0	0	0.01514	44.87	8.30884e-05	2	1131.47	0.469427	16.6869	0
	High	AAFDDAIAELDTLSEESYKDSTLIMQLLR	1	1	1	P62258		0	0	0.0008381	41.45	0.000823565	3	3258.61	1.63798	28.3035	1
	High	NLLSVAYK	8	7	6	P31946-2;P27348;P63104;P62258;Q04917;P61981		0	0	0.01188	40.8	0.000944052	2	907.525	-0.0721723	18.8588	0
	High	EAAENSLVAYK	3	1	1	P62258		0	0	0.02687	40.75	0.0025915	2	1194.6	1.33172	16.6828	0
	High	YLAEFATGNDRK	2	1	1	P62258		0	0	0.008329	35.9	0.00600187	2	1384.69	0.516793	16.5616	1
	High	YDEmVESmK	1	1	1	P62258	M4(Oxidation); M8(Oxidation)	0	0	0.007373	30.62	0.00130044	2	1163.46	0.279482	13.3205	0
	High	KVAGMDVELTVEER	3	1	1	P62258		0	0	0.01322	29.95	0.0263011	3	1575.81	0.194544	18.2598	1
	High	YDEMVESMKK	2	1	1	P62258		0	0	0.01517	24.84	0.0403557	3	1259.56	-0.121461	15.8691	1
	High	LAEQAERYDEMVESMK	1	1	1	P62258		0	0	0.004805	23.36	0.0512063	3	1928.87	0.452155	18.791	1
	High	QMVETELK	1	1	1	P62258		0	0.001	0.0298	31.92	0.0221406	2	977.497	0.227952	16.4321	0
	High	DNLTLWTSDMQGDGEEQNKEALQDVEDENQ	1	1	1	P62258		0	0.001	0.03582	23.11	0.00586383	3	3451.47	0.907804	21.386	1
	High	LAEQAER	2	7	6	P31946-2;P27348;P63104;P62258;Q04917;P61981		0	0.003	0.04827	28.34	0.0324619	2	816.42	-0.727009	12.5383	0
	High	DNLTLWTSDmQGDGEEQNKEALQDVEDENQ	1	1	1	P62258	M10(Oxidation)	0	0.003	0.08488	21.4	0.00869323	3	3467.48	2.82776	20.56	1
	High	EDLVYQAK	1	1	1	P62258		0	0.004	0.09043	13.11	1.19231	2	965.494	-0.0510487	16.2699	0
	High	YDEMVESmKK	2	1	1	P62258	M8(Oxidation)	0	0.005	0.09259	10.74	0.691535	2	1275.56	0.192662	13.6208	1
P63104	14-3-3 protein zeta/delta OS=Homo sapiens GN=YWHAZ PE=1 SV=1 - [1433Z_HUMAN]	1138.99	71.02	1	12	18	61	245	27.7277	4.79248
	A2	Sequence	# PSMs	# Proteins	# Protein Groups	Protein Group Accessions	Modifications	ΔCn	q-Value	PEP	IonScore	Exp Value	Charge	MH+ [Da]	ΔM [ppm]	RT [min]	# Missed Cleavages
	High	SVTEQGAELSNEER	2	1	1	P63104		0	0	3.187e-05	99.19	1.70513e-09	2	1548.72	0.853688	15.7864	0
	High	GIVDQSQQAYQEAFEISK	5	1	1	P63104		0	0	2.874e-05	95.03	4.83638e-09	2	2040.99	1.31629	20.7381	0
	High	TAFDEAIAELDTLSEESYKDSTLIMQLLR	1	1	1	P63104		0	0	3.966e-07	80.64	1.07441e-07	3	3302.64	2.51385	28.362	1
	High	LGLALNFSVFYYEILNSPEK	8	3	2	P31946-2;P63104		0	0	0.0001715	61.79	8.84059e-06	2	2317.22	2.2886	27.8363	0
	High	YDDMAAcMK	1	1	1	P63104	C7(Carbamidomethyl)	0	0	0.002038	60.81	8.27885e-07	2	1104.42	-0.427763	16.1867	0
	High	YLAEVAAGDDKK	8	1	1	P63104		0	0	0.001023	60.77	2.26133e-05	3	1279.65	0.0284736	15.7223	1
	High	DNLTLWTSDTQGDEAEAGEGGEN	3	1	1	P63104		0	0	3.055e-05	59.91	1.88874e-06	2	2409	0.996869	20.5294	0
	High	YLAEVAAGDDK	1	1	1	P63104		0	0	0.0004464	57.5	5.02364e-05	2	1151.56	0.811239	16.2646	0
	High	DSTLImQLLR	4	7	6	P31946-2;P27348;P63104;P62258;Q04917;P61981	M6(Oxidation)	0	0	0.0006444	57.33	4.6879e-05	2	1205.66	0.434095	22.8601	0
	High	DSTLIMQLLR	2	7	6	P31946-2;P27348;P63104;P62258;Q04917;P61981		0	0	0.0003125	56.86	4.16247e-05	2	1189.66	0.372587	24.0443	0
	High	DIcNDVLSLLEK	1	1	1	P63104	C3(Carbamidomethyl)	0	0	0.01248	55.95	8.6139e-05	2	1418.72	0.449097	24.6731	0
	High	FLIPNASQAESK	1	1	1	P63104		0	0	0.0004943	55.66	7.71469e-05	2	1304.69	0.612434	18.1882	0
	High	EMQPTHPIR	6	4	3	P31946-2;P27348;P63104		0	0	0.01988	51.89	0.000157256	2	1108.56	-0.138086	13.8329	0
	High	KGIVDQSQQAYQEAFEISK	2	1	1	P63104		0	0	1.777e-05	50.16	0.00022409	3	2169.09	1.28896	19.6162	1
	High	GIVDQSQQAYQEAFEISKK	1	1	1	P63104		0	0	0.004638	45.58	0.000643314	3	2169.09	1.37337	20.0989	1
	High	NLLSVAYK	8	7	6	P31946-2;P27348;P63104;P62258;Q04917;P61981		0	0	0.01188	40.8	0.000944052	2	907.525	-0.0721723	18.8588	0
	High	TAFDEAIAELDTLSEESYK	2	1	1	P63104		0	0	0.006646	32.1	0.00841652	2	2131.99	0.757273	25.1737	0
	High	EmQPTHPIRLGLALNFSVFYYEILNSPEK	1	3	2	P31946-2;P63104	M2(Oxidation)	0	0	0.01926	14.47	0.301896	4	3422.75	1.72586	25.6709	1
	High	YDDMAAcmK	1	1	1	P63104	C7(Carbamidomethyl); M8(Oxidation)	0	0.002	0.04283	17.5	0.0177407	2	1120.41	-0.350149	14.8271	0
	High	LAEQAER	2	7	6	P31946-2;P27348;P63104;P62258;Q04917;P61981		0	0.003	0.04827	28.34	0.0324619	2	816.42	-0.727009	12.5383	0
	High	EmQPTHPIR	1	4	3	P31946-2;P27348;P63104	M2(Oxidation)	0	0.008	0.1043	20.68	0.189825	2	1124.55	-0.173429	11.9774	0
P27348	14-3-3 protein theta OS=Homo sapiens GN=YWHAQ PE=1 SV=1 - [1433T_HUMAN]	957.25	82.86	1	14	20	54	245	27.7468	4.77979
	A2	Sequence	# PSMs	# Proteins	# Protein Groups	Protein Group Accessions	Modifications	ΔCn	q-Value	PEP	IonScore	Exp Value	Charge	MH+ [Da]	ΔM [ppm]	RT [min]	# Missed Cleavages
	High	QTIDNSQGAYQEAFDISK	2	1	1	P27348		0	0	4.088e-06	97.34	2.49077e-09	2	2014.94	1.71569	18.9917	0
	High	AVTEQGAELSNEER	3	1	1	P27348		0	0	0.000719	77.4	3.68489e-07	2	1532.72	0.807063	15.5893	0
	High	LGLALNFSVFYYEILNNPELAcTLAK	1	1	1	P27348	C22(Carbamidomethyl)	0	0	4.858e-07	73.46	3.98973e-07	3	2973.55	1.50873	27.9516	0
	High	KQTIDNSQGAYQEAFDISK	2	1	1	P27348		0	0	2.914e-05	67.46	3.25744e-06	3	2143.03	1.20846	17.9899	1
	High	TAFDEAIAELDTLNEDSYK	2	1	1	P27348		0	0	5.093e-06	66.25	3.43849e-06	2	2144.99	1.82896	24.1832	0
	High	YLIANATNPESK	1	1	1	P27348		0	0	0.0003957	60.07	2.76507e-05	2	1320.68	0.584608	16.7508	0
	High	DSTLImQLLR	4	7	6	P31946-2;P27348;P63104;P62258;Q04917;P61981	M6(Oxidation)	0	0	0.0006444	57.33	4.6879e-05	2	1205.66	0.434095	22.8601	0
	High	DSTLIMQLLR	2	7	6	P31946-2;P27348;P63104;P62258;Q04917;P61981		0	0	0.0003125	56.86	4.16247e-05	2	1189.66	0.372587	24.0443	0
	High	EMQPTHPIR	6	4	3	P31946-2;P27348;P63104		0	0	0.01988	51.89	0.000157256	2	1108.56	-0.138086	13.8329	0
	High	SIcTTVLELLDK	1	1	1	P27348	C3(Carbamidomethyl)	0	0	0.0008576	51.85	0.000137811	2	1391.75	0.130452	24.3994	0
	High	YLAEVAcGDDRK	1	1	1	P27348	C7(Carbamidomethyl)	0	0	0.001727	49.15	0.000222562	2	1396.65	0.371224	15.5504	1
	High	YLAEVAcGDDR	1	1	1	P27348	C7(Carbamidomethyl)	0	0	0.001653	47.81	0.000126666	2	1268.56	1.17797	16.4266	0
	High	VISSIEQK	7	5	4	P31946-2;P27348;Q04917;P61981		0	0	0.0131	46.54	0.000603349	2	903.515	0.0262321	15.5244	0
	High	NLLSVAYK	8	7	6	P31946-2;P27348;P63104;P62258;Q04917;P61981		0	0	0.01188	40.8	0.000944052	2	907.525	-0.0721723	18.8588	0
	High	YDDMATcMK	1	1	1	P27348	C7(Carbamidomethyl)	0	0	0.01126	39.21	0.000119666	2	1134.43	0.174574	16.0793	0
	High	EKVESELR	3	1	1	P27348		0	0	0.01488	34.55	0.0125043	2	989.526	-0.69832	12.0636	1
	High	DNLTLWTSDSAGEEcDAAEGAEN	1	1	1	P27348	C15(Carbamidomethyl)	0	0	0.02665	27.2	0.00190095	2	2454.99	1.30463	20.749	0
	High	QTIDNSQGAYQEAFDISKK	1	1	1	P27348		0	0.002	0.04206	16.76	0.379553	3	2143.03	0.695806	18.2656	1
	High	LAEQAER	2	7	6	P31946-2;P27348;P63104;P62258;Q04917;P61981		0	0.003	0.04827	28.34	0.0324619	2	816.42	-0.727009	12.5383	0
	High	MKGDYFR	2	3	2	P31946-2;P27348		0	0.003	0.06526	24.56	0.0559912	3	916.435	0.0143653	15.9898	1
	High	mKGDYFR	1	3	2	P31946-2;P27348	M1(Oxidation)	0	0.005	0.09391	11.63	0.728293	2	932.429	-0.801953	15.2442	1
	High	EmQPTHPIR	1	4	3	P31946-2;P27348;P63104	M2(Oxidation)	0	0.008	0.1043	20.68	0.189825	2	1124.55	-0.173429	11.9774	0
	High	SIcTTVLELLDKYLIANATNPESK	1	1	1	P27348	C3(Carbamidomethyl)	0	0.008	0.103	10.92	1.04778	3	2693.4	-2.9927	27.592	1
P31946-2	Isoform Short of 14-3-3 protein beta/alpha OS=Homo sapiens GN=YWHAB - [1433B_HUMAN]	934.947	72.13	2	9	19	66	244	27.8327	4.83057
	A2	Sequence	# PSMs	# Proteins	# Protein Groups	Protein Group Accessions	Modifications	ΔCn	q-Value	PEP	IonScore	Exp Value	Charge	MH+ [Da]	ΔM [ppm]	RT [min]	# Missed Cleavages
	High	QTTVSNSQQAYQEAFEISK	2	2	1	P31946-2		0	0	1.204e-06	93.99	7.38196e-09	2	2159.03	1.58903	18.8525	0
	High	AVTEQGHELSNEER	5	2	1	P31946-2		0	0	4.615e-05	67.63	2.64916e-06	2	1598.74	0.887985	14.1835	0
	High	LGLALNFSVFYYEILNSPEK	8	3	2	P31946-2;P63104		0	0	0.0001715	61.79	8.84059e-06	2	2317.22	2.2886	27.8363	0
	High	YLIPNATQPESK	1	2	1	P31946-2		0	0	0.002311	57.86	5.98256e-05	2	1360.71	0.979216	17.3281	0
	High	DSTLImQLLR	4	7	6	P31946-2;P27348;P63104;P62258;Q04917;P61981	M6(Oxidation)	0	0	0.0006444	57.33	4.6879e-05	2	1205.66	0.434095	22.8601	0
	High	DSTLIMQLLR	2	7	6	P31946-2;P27348;P63104;P62258;Q04917;P61981		0	0	0.0003125	56.86	4.16247e-05	2	1189.66	0.372587	24.0443	0
	High	YLSEVASGDNK	4	2	1	P31946-2		0	0	0.00146	55.31	5.90357e-05	2	1182.56	0.220827	15.7974	0
	High	EMQPTHPIR	6	4	3	P31946-2;P27348;P63104		0	0	0.01988	51.89	0.000157256	2	1108.56	-0.138086	13.8329	0
	High	TAFDEAIAELDTLNEESYKDSTLImQLLR	1	2	1	P31946-2	M25(Oxidation)	0	0	7.075e-05	49.62	0.000104778	3	3345.65	3.40696	27.9003	1
	High	VISSIEQK	7	5	4	P31946-2;P27348;Q04917;P61981		0	0	0.0131	46.54	0.000603349	2	903.515	0.0262321	15.5244	0
	High	DNLTLWTSENQGDEGDAGEGEN	1	2	1	P31946-2		0	0	0.0003157	45.53	6.71756e-05	2	2350.96	1.90413	20.244	0
	High	TAFDEAIAELDTLNEESYK	2	2	1	P31946-2		0	0	1.721e-05	45.08	0.000482759	2	2159	1.01394	24.2013	0
	High	NLLSVAYK	8	7	6	P31946-2;P27348;P63104;P62258;Q04917;P61981		0	0	0.01188	40.8	0.000944052	2	907.525	-0.0721723	18.8588	0
	High	YDDMAAAMK	2	3	2	P31946-2;P61981		0	0	0.02512	38.46	0.000349274	2	1015.42	0.259715	16.3724	0
	High	QTTVSNSQQAYQEAFEISKK	1	2	1	P31946-2		0	0	0.002296	38.15	0.00311576	3	2287.12	1.22759	18.1203	1
	High	YDDmAAAMK	2	3	2	P31946-2;P61981	M4(Oxidation)	0	0	0.009441	30.79	0.000875365	2	1031.42	-0.258396	15.3008	0
	High	TAFDEAIAELDTLNEESYKDSTLIMQLLR	1	2	1	P31946-2		0	0	0.0005143	29.81	0.0107084	4	3329.64	-0.582553	28.2013	1
	High	LAEQAERYDDMAAAMK	1	3	2	P31946-2;P61981		0	0	0.009055	24.95	0.0366273	3	1812.83	0.198909	17.552	1
	High	YLSEVASGDNKQTTVSNSQQAYQEAFEISK	1	2	1	P31946-2		0	0	0.003711	21.93	0.0545028	3	3322.58	1.4108	19.2741	1
	High	EmQPTHPIRLGLALNFSVFYYEILNSPEK	1	3	2	P31946-2;P63104	M2(Oxidation)	0	0	0.01926	14.47	0.301896	4	3422.75	1.72586	25.6709	1
	High	LAEQAER	2	7	6	P31946-2;P27348;P63104;P62258;Q04917;P61981		0	0.003	0.04827	28.34	0.0324619	2	816.42	-0.727009	12.5383	0
	High	MKGDYFR	2	3	2	P31946-2;P27348		0	0.003	0.06526	24.56	0.0559912	3	916.435	0.0143653	15.9898	1
	High	mKGDYFR	1	3	2	P31946-2;P27348	M1(Oxidation)	0	0.005	0.09391	11.63	0.728293	2	932.429	-0.801953	15.2442	1
	High	EmQPTHPIR	1	4	3	P31946-2;P27348;P63104	M2(Oxidation)	0	0.008	0.1043	20.68	0.189825	2	1124.55	-0.173429	11.9774	0
P61981	14-3-3 protein gamma OS=Homo sapiens GN=YWHAG PE=1 SV=2 - [1433G_HUMAN]	797.872	57.49	1	8	14	50	247	28.2849	4.89404
	A2	Sequence	# PSMs	# Proteins	# Protein Groups	Protein Group Accessions	Modifications	ΔCn	q-Value	PEP	IonScore	Exp Value	Charge	MH+ [Da]	ΔM [ppm]	RT [min]	# Missed Cleavages
	High	TAFDDAIAELDTLNEDSYKDSTLIMQLLR	2	1	1	P61981		0	0	1.455e-07	86.1	3.39977e-08	3	3301.62	2.00133	28.1184	1
	High	NVTELNEPLSNEER	1	1	1	P61981		0	0	1.764e-05	83.74	6.9529e-08	2	1643.79	1.31583	17.2673	0
	High	DNLTLWTSDQQDDDGGEGNN	1	1	1	P61981		0	0	1.04723e-08	82.16	9.12203e-09	2	2193.88	1.34332	20.2377	0
	High	YLAEVATGEK	2	1	1	P61981		0	0	0.0007183	65.63	8.01434e-06	2	1080.56	0.532648	16.2395	0
	High	LGLALNYSVFYYEIQNAPEQAcHLAK	2	1	1	P61981	C22(Carbamidomethyl)	0	0	3.001e-05	61.33	8.83449e-06	3	3012.5	1.65158	24.3931	0
	High	DSTLImQLLR	4	7	6	P31946-2;P27348;P63104;P62258;Q04917;P61981	M6(Oxidation)	0	0	0.0006444	57.33	4.6879e-05	2	1205.66	0.434095	22.8601	0
	High	DSTLIMQLLR	2	7	6	P31946-2;P27348;P63104;P62258;Q04917;P61981		0	0	0.0003125	56.86	4.16247e-05	2	1189.66	0.372587	24.0443	0
	High	YLAEVATGEKR	3	1	1	P61981		0	0	0.001451	50.74	0.000227279	2	1236.66	0.527102	15.6551	1
	High	VISSIEQK	7	5	4	P31946-2;P27348;Q04917;P61981		0	0	0.0131	46.54	0.000603349	2	903.515	0.0262321	15.5244	0
	High	AYSEAHEISK	10	1	1	P61981		0	0	0.004149	43.85	0.00107145	2	1134.54	0.0342321	14.2555	0
	High	TAFDDAIAELDTLNEDSYK	1	1	1	P61981		0	0	0.000129	41.44	0.000936722	2	2130.97	1.50902	23.9736	0
	High	NLLSVAYK	8	7	6	P31946-2;P27348;P63104;P62258;Q04917;P61981		0	0	0.01188	40.8	0.000944052	2	907.525	-0.0721723	18.8588	0
	High	YDDMAAAMK	2	3	2	P31946-2;P61981		0	0	0.02512	38.46	0.000349274	2	1015.42	0.259715	16.3724	0
	High	YDDmAAAMK	2	3	2	P31946-2;P61981	M4(Oxidation)	0	0	0.009441	30.79	0.000875365	2	1031.42	-0.258396	15.3008	0
	High	LAEQAERYDDMAAAMK	1	3	2	P31946-2;P61981		0	0	0.009055	24.95	0.0366273	3	1812.83	0.198909	17.552	1
	High	LAEQAER	2	7	6	P31946-2;P27348;P63104;P62258;Q04917;P61981		0	0.003	0.04827	28.34	0.0324619	2	816.42	-0.727009	12.5383	0
P04264	Keratin, type II cytoskeletal 1 OS=Homo sapiens GN=KRT1 PE=1 SV=6 - [K2C1_HUMAN]	724.765	34.16	1	15	17	28	644	65.999	8.11865
	A2	Sequence	# PSMs	# Proteins	# Protein Groups	Protein Group Accessions	Modifications	ΔCn	q-Value	PEP	IonScore	Exp Value	Charge	MH+ [Da]	ΔM [ppm]	RT [min]	# Missed Cleavages
	High	SLDLDSIIAEVK	1	1	1	P04264		0	0	3.252e-05	81.21	1.78234e-07	2	1302.72	-0.0428418	23.371	0
	High	YEELQITAGR	6	1	1	P04264		0	0	0.0001395	80.37	2.74581e-07	2	1179.6	0.654957	17.4573	0
	High	FLEQQNQVLQTK	1	2	2	P04264;P35908		0	0	0.01256	79.39	2.87125e-07	2	1475.79	1.16115	17.2729	0
	High	QISNLQQSISDAEQR	2	1	1	P04264		0	0	1.126e-05	71.76	1.94041e-06	2	1716.85	1.24518	18.1324	0
	High	FSScGGGGGSFGAGGGFGSR	1	1	1	P04264	C4(Carbamidomethyl)	0	0	0.0002534	66.67	6.78126e-07	2	1765.74	0.883724	17.4738	0
	High	WELLQQVDTSTR	1	1	1	P04264		0	0	0.0001859	65.82	6.58473e-06	2	1475.75	1.08052	20.4459	0
	High	SLNNQFASFIDK	1	1	1	P04264		0	0	0.01551	64.53	9.98971e-06	2	1383.69	0.524928	20.5892	0
	High	LNDLEDALQQAK	1	1	1	P04264		0	0	0.001945	63.38	1.21458e-05	2	1357.7	0.537308	19.0805	0
	High	GGGGGGYGSGGSSYGSGGGSYGSGGGGGGGR	2	1	1	P04264		0	0	0.0008041	61.43	7.91394e-07	2	2383.96	1.32319	15.0055	0
	High	TNAENEFVTIK	1	1	1	P04264		0	0	0.007137	57.78	4.785e-05	2	1265.64	-0.391069	17.7518	0
	High	IEISELNR	1	2	2	P04264;P35908		0	0	0.003182	55.85	6.96843e-05	2	973.531	-0.0973121	17.2837	0
	High	TNAENEFVTIKK	2	1	1	P04264		0	0	0.001067	48.5	0.000319233	2	1393.73	0.258474	16.443	1
	High	SKAEAESLYQSK	2	1	1	P04264		0	0	0.007821	47.77	0.000386022	2	1340.67	0.149099	15.0845	1
	High	AQYEDIAQK	1	1	1	P04264		0	0	0.02426	36.52	0.00560451	2	1065.52	-0.10099	15.1336	0
	High	SGGGFSSGSAGIINYQR	1	1	1	P04264		0	0	0.01086	26.54	0.0532367	2	1657.79	0.92888	18.0691	0
	High	AEAESLYQSK	3	1	1	P04264		0	0	0.01318	25.18	0.0558236	2	1125.54	-0.648395	15.3437	0
	High	MSGEcAPNVSVSVSTSHTTISGGGSR	1	1	1	P04264	C5(Carbamidomethyl)	0	0.001	0.02852	17.66	0.126833	3	2565.17	1.5224	17.0347	0
Q04917	14-3-3 protein eta OS=Homo sapiens GN=YWHAH PE=1 SV=4 - [1433F_HUMAN]	673.828	75.2	1	14	18	45	246	28.201	4.84326
	A2	Sequence	# PSMs	# Proteins	# Protein Groups	Protein Group Accessions	Modifications	ΔCn	q-Value	PEP	IonScore	Exp Value	Charge	MH+ [Da]	ΔM [ppm]	RT [min]	# Missed Cleavages
	High	AVTELNEPLSNEDR	1	1	1	Q04917		0	0	0.0007814	83.93	8.81975e-08	2	1586.77	1.65547	17.1971	0
	High	NSVVEASEAAYK	1	1	1	Q04917		0	0	0.0002706	78.49	2.66169e-07	2	1267.62	1.0446	16.3631	0
	High	NSVVEASEAAYKEAFEISK	2	1	1	Q04917		0	0	3.151e-05	70.77	1.65831e-06	2	2072.02	1.0734	21.5652	1
	High	DNLTLWTSDQQDEEAGEGN	1	1	1	Q04917		0	0	5.369e-05	64.24	8.66419e-07	2	2121.89	1.45035	20.3957	0
	High	DSTLImQLLR	4	7	6	P31946-2;P27348;P63104;P62258;Q04917;P61981	M6(Oxidation)	0	0	0.0006444	57.33	4.6879e-05	2	1205.66	0.434095	22.8601	0
	High	DSTLIMQLLR	2	7	6	P31946-2;P27348;P63104;P62258;Q04917;P61981		0	0	0.0003125	56.86	4.16247e-05	2	1189.66	0.372587	24.0443	0
	High	YLAEVASGEK	2	1	1	Q04917		0	0	0.0007838	56.79	5.60175e-05	2	1066.54	0.334179	15.9843	0
	High	ELETVcNDVLSLLDK	1	1	1	Q04917	C6(Carbamidomethyl)	0	0	3.073e-05	56.28	6.07603e-05	2	1747.88	1.058	24.1368	0
	High	VISSIEQK	7	5	4	P31946-2;P27348;Q04917;P61981		0	0	0.0131	46.54	0.000603349	2	903.515	0.0262321	15.5244	0
	High	QAFDDAIAELDTLNEDSYKDSTLImQLLR	1	1	1	Q04917	M25(Oxidation)	0	0	0.001008	44.07	0.000381948	3	3344.63	1.58739	26.8201	1
	High	NLLSVAYK	8	7	6	P31946-2;P27348;P63104;P62258;Q04917;P61981		0	0	0.01188	40.8	0.000944052	2	907.525	-0.0721723	18.8588	0
	High	YLAEVASGEKK	7	1	1	Q04917		0	0	0.02543	35.29	0.00570896	2	1194.64	-0.927249	14.6272	1
	High	QAFDDAIAELDTLNEDSYK	1	1	1	Q04917		0	0	0.008334	27.68	0.0254206	2	2157.98	0.964464	22.936	0
	High	LGLALNFSVFYYEIQNAPEQAcLLAK	1	1	1	Q04917	C22(Carbamidomethyl)	0	0	0.003275	22.71	0.0581339	3	2972.53	1.61671	27.2114	0
	High	NcNDFQYESK	1	1	1	Q04917	C2(Carbamidomethyl)	0	0	0.02492	12.16	0.109464	2	1304.52	0.702959	15.7708	0
	High	LAEQAER	2	7	6	P31946-2;P27348;P63104;P62258;Q04917;P61981		0	0.003	0.04827	28.34	0.0324619	2	816.42	-0.727009	12.5383	0
	High	YDDMASAmK	1	1	1	Q04917	M8(Oxidation)	0	0.003	0.04453	26.44	0.00283733	2	1047.41	0.176449	13.5255	0
	High	AVTELNEPLSNEDRNLLSVAYK	1	1	1	Q04917		0	0.003	0.04939	12.49	0.910275	3	2475.27	0.426011	20.6077	1
	High	EQMQPTHPIR	1	1	1	Q04917		0	0.008	0.1029	13.67	1.37666	3	1236.62	-0.246933	13.8975	0
P35908	Keratin, type II cytoskeletal 2 epidermal OS=Homo sapiens GN=KRT2 PE=1 SV=2 - [K22E_HUMAN]	598.267	38.03	1	13	15	24	639	65.3932	8.00146
	A2	Sequence	# PSMs	# Proteins	# Protein Groups	Protein Group Accessions	Modifications	ΔCn	q-Value	PEP	IonScore	Exp Value	Charge	MH+ [Da]	ΔM [ppm]	RT [min]	# Missed Cleavages
	High	FLEQQNQVLQTK	1	2	2	P04264;P35908		0	0	0.01256	79.39	2.87125e-07	2	1475.79	1.16115	17.2729	0
	High	GFSSGSAVVSGGSR	1	1	1	P35908		0	0	2.429e-05	78.06	3.64995e-07	2	1254.61	0.467441	15.9413	0
	High	YEELQVTVGR	5	1	1	P35908		0	0	7.986e-05	76.17	8.03141e-07	2	1193.62	0.114975	17.5958	0
	High	GGGFGGGSSFGGGSGFSGGGFGGGGFGGGR	2	1	1	P35908		0	0	1.699e-07	66.93	8.41488e-07	3	2399.02	1.65685	20.5664	0
	High	TAAENDFVTLK	1	1	1	P35908		0	0	0.001636	64.14	1.23546e-05	2	1208.62	0.0753137	17.9448	0
	High	NLDLDSIIAEVK	1	1	1	P35908		0	0	0.0001354	59.98	2.3508e-05	2	1329.73	0.206552	23.3477	0
	High	IEISELNR	1	2	2	P04264;P35908		0	0	0.003182	55.85	6.96843e-05	2	973.531	-0.0973121	17.2837	0
	High	SISISVAGGGGGFGAAGGFGGR	1	1	1	P35908		0	0	0.0004312	55.73	5.9608e-05	2	1838.92	1.17584	20.3442	0
	High	LNDLEEALQQAK	1	1	1	P35908		0	0	0.0004185	49.13	0.000313392	2	1371.71	0.24662	19.5543	0
	High	NVQDAIADAEQR	1	1	1	P35908		0	0	0.001277	47.94	0.000352724	2	1329.64	0.772508	17.3564	0
	High	AQYEEIAQR	2	1	1	P35908		0	0	0.002031	47.57	0.000564326	2	1107.54	0.279167	15.5617	0
	High	GGSGGGGSISGGGYGSGGGSGGR	2	1	1	P35908		0	0	0.001646	33.04	0.00208569	2	1741.75	-0.0520255	14.4847	0
	High	VLYDAEISQIHQSVTDTNVILSMDNSR	1	1	1	P35908		0	0	0.003432	27.56	0.0213973	3	3048.5	1.31701	22.2433	0
	High	MSGDLSSNVTVSVTSSTISSNVASK	2	1	1	P35908		0	0	0.02173	27.06	0.0356187	2	2458.2	1.87083	19.4249	0
	High	VLYDAEISQIHQSVTDTNVILSmDNSR	1	1	1	P35908	M23(Oxidation)	0	0	0.007219	25.19	0.0354149	3	3064.49	1.57528	21.4199	0
	High	HGGGGGGFGGGGFGSR	1	1	1	P35908		0	0	0.002698	22.86	0.044773	3	1320.58	1.23129	15.5728	0
P13645	Keratin, type I cytoskeletal 10 OS=Homo sapiens GN=KRT10 PE=1 SV=6 - [K1C10_HUMAN]	483.793	38.01	1	13	15	23	584	58.7917	5.21143
	A2	Sequence	# PSMs	# Proteins	# Protein Groups	Protein Group Accessions	Modifications	ΔCn	q-Value	PEP	IonScore	Exp Value	Charge	MH+ [Da]	ΔM [ppm]	RT [min]	# Missed Cleavages
	High	GSLGGGFSSGGFSGGSFSR	2	1	1	P13645		0	0	3.549e-05	112.25	9.67951e-11	2	1707.77	0.87713	19.2109	0
	High	QSLEASLAETEGR	1	1	1	P13645		0	0	0.000887	87.47	3.96619e-08	2	1390.68	0.544283	17.895	0
	High	SQYEQLAEQNR	1	1	1	P13645		0	0	0.0008317	78.47	2.88022e-07	2	1365.64	0.684725	15.9297	0
	High	VLDELTLTK	1	1	1	P13645		0	0	0.0007758	69.36	2.01048e-06	2	1031.6	-0.0359633	18.648	0
	High	VTMQNLNDR	2	2	2	P02533;P13645		0	0	0.003694	55.92	7.30476e-05	2	1090.53	-0.0824481	15.8132	0
	High	NVQALEIELQSQLALK	3	1	1	P13645		0	0	4.112e-05	50.03	5.21386e-05	2	1797.01	1.11194	23.0672	0
	High	LKYENEVALR	2	1	1	P13645		0	0	0.0161	39.16	0.00217803	2	1234.68	0.545728	16.4971	1
	High	QSVEADINGLR	1	1	1	P13645		0	0	0.007672	37.69	0.00467243	2	1201.62	0.536069	17.7945	0
	High	LAADDFR	2	2	2	P02533;P13645		0	0	0.02359	36.42	0.00820923	2	807.399	-0.311753	16.5771	0
	High	ELTTEIDNNIEQISSYK	1	1	1	P13645		0	0	0.0008593	33.31	0.0103832	2	1996.97	-0.135493	21.1065	0
	High	SLLEGEGSSGGGGR	1	1	1	P13645		0	0	0.00518	28.67	0.0283888	2	1262.6	1.26024	16.1334	0
	High	GSSGGGcFGGSSGGYGGLGGFGGGSFR	2	1	1	P13645	C7(Carbamidomethyl)	0	0	0.002524	28.05	0.00556197	2	2342.99	1.75318	20.2086	0
	High	NQILNLTTDNANILLQIDNAR	1	1	1	P13645		0	0	0.0152	19.33	0.139434	2	2367.26	0.0953641	23.5662	0
	High	NVSTGDVNVEMNAAPGVDLTQLLNNmR	1	1	1	P13645	M26(Oxidation)	0	0	0.0126	17.98	0.213356	3	2888.39	-0.184906	22.8263	0
	High	IRLENEIQTYR	1	1	1	P13645		0	0	0.006077	14.08	0.943881	2	1434.77	0.896682	17.362	1
	High	NVSTGDVNVEMNAAPGVDLTQLLNNMR	1	1	1	P13645		0	0.003	0.04709	19.6	0.135415	3	2872.39	0.614878	24.6788	0
P35527	Keratin, type I cytoskeletal 9 OS=Homo sapiens GN=KRT9 PE=1 SV=3 - [K1C9_HUMAN]	398.642	35.63	1	11	11	15	623	62.0268	5.23682
	A2	Sequence	# PSMs	# Proteins	# Protein Groups	Protein Group Accessions	Modifications	ΔCn	q-Value	PEP	IonScore	Exp Value	Charge	MH+ [Da]	ΔM [ppm]	RT [min]	# Missed Cleavages
	High	VQALEEANNDLENK	1	1	1	P35527		0	0	2.326e-05	87.88	3.77182e-08	2	1586.77	0.578448	16.8898	0
	High	QGVDADINGLR	1	1	1	P35527		0	0	0.0003949	61.03	1.63688e-05	2	1157.59	0.315217	17.2251	0
	High	TLLDIDNTR	1	1	1	P35527		0	0	0.00119	59.03	4.8135e-05	2	1060.56	0.0384616	18.321	0
	High	GGGGSFGYSYGGGSGGGFSASSLGGGFGGGSR	2	1	1	P35527		0	0	0.001361	58.85	5.86425e-06	2	2705.17	1.86904	20.4641	0
	High	GGSGGSYGGGGSGGGYGGGSGSR	3	1	1	P35527		0	0	0.000214	57.81	3.47712e-06	2	1791.73	0.561505	14.1894	0
	High	GGSGGSHGGGSGFGGESGGSYGGGEEASGSGGGYGGGSGK	1	1	1	P35527		0	0	0.0009329	56.55	2.20785e-06	3	3223.29	1.80545	15.6664	0
	High	IKFEMEQNLR	1	1	1	P35527		0	0	6.156e-05	51.21	0.000188073	3	1307.68	0.0747469	17.7463	1
	High	HGVQELEIELQSQLSK	2	1	1	P35527		0	0	0.0008776	50.13	0.000165472	3	1837.97	0.363631	21.0122	0
	High	DIENQYETQITQIEHEVSSSGQEVQSSAK	1	1	1	P35527		0	0	0.0002219	28.01	0.0162078	3	3264.52	1.95666	22.4758	0
	High	FSSSSGYGGGSSR	1	1	1	P35527		0	0.003	0.06206	20.55	0.0528629	2	1235.53	0.175603	13.4935	0
	High	NYSPYYNTIDDLKDQIVDLTVGNNK	1	1	1	P35527		0	0.008	0.1032	10.8	1.20606	3	2902.42	2.21713	24.545	1
Q9NQU5-2	Isoform 2 of Serine/threonine-protein kinase PAK 6 OS=Homo sapiens GN=PAK6 - [PAK6_HUMAN]	271.148	18.24	2	10	10	11	636	69.733	9.56885
	A2	Sequence	# PSMs	# Proteins	# Protein Groups	Protein Group Accessions	Modifications	ΔCn	q-Value	PEP	IonScore	Exp Value	Charge	MH+ [Da]	ΔM [ppm]	RT [min]	# Missed Cleavages
	High	AQSLGPAEFQGASQR	2	2	1	Q9NQU5-2		0	0	7.173e-06	88.62	3.09159e-08	2	1546.76	1.65121	17.0938	0
	High	LSVISSNTLR	1	2	1	Q9NQU5-2		0	0	0.0005512	67.11	3.47247e-06	2	1089.63	-0.133136	17.612	0
	High	RPEISAPQNFQHR	1	2	1	Q9NQU5-2		0	0	0.0005004	55.02	7.7592e-05	3	1579.81	-0.225007	15.9238	0
	High	ELLFNEVVIMR	1	2	1	Q9NQU5-2		0	0	0.002646	46.02	0.000451312	2	1362.74	-0.103214	23.0039	0
	High	GSAmPVDGYISGLLNDIQK	1	2	1	Q9NQU5-2	M4(Oxidation)	0	0	0.004247	42.29	0.00142829	2	1993.99	1.2964	23.7659	0
	High	LSDFGFcAQISK	1	2	1	Q9NQU5-2	C7(Carbamidomethyl)	0	0	0.005198	31.61	0.0134942	2	1372.66	0.294845	19.754	0
	High	RPKPVVDPSR	1	2	1	Q9NQU5-2		0	0	0.01437	29.28	0.0115671	3	1150.67	-0.254972	13.193	0
	High	LLLDSYVK	1	2	1	Q9NQU5-2		0	0.002	0.04141	22.75	0.0435325	2	950.555	-0.48065	19.5089	0
	High	VQLQPMK	1	2	1	Q9NQU5-2		0	0.003	0.08488	29.49	0.051282	2	843.476	-0.188267	16.1441	0
	High	QMPWPEPQSPR	1	2	1	Q9NQU5-2		0	0.003	0.06415	19.03	0.277558	2	1352.64	0.178911	18.3493	0
P02533	Keratin, type I cytoskeletal 14 OS=Homo sapiens GN=KRT14 PE=1 SV=4 - [K1C14_HUMAN]	242.6	17.58	1	4	6	9	472	51.5294	5.16064
	A2	Sequence	# PSMs	# Proteins	# Protein Groups	Protein Group Accessions	Modifications	ΔCn	q-Value	PEP	IonScore	Exp Value	Charge	MH+ [Da]	ΔM [ppm]	RT [min]	# Missed Cleavages
	High	ALEEANADLEVK	1	1	1	P02533		0	0	0.0005183	88.16	3.83419e-08	2	1301.66	0.720662	17.007	0
	High	APSTYGGGLSVSSSR	1	1	1	P02533		0	0	0.0001117	65.56	7.53302e-06	2	1425.7	0.888278	16.4112	0
	High	VTMQNLNDR	2	2	2	P02533;P13645		0	0	0.003694	55.92	7.30476e-05	2	1090.53	-0.0824481	15.8132	0
	High	ILTATVDNANVLLQIDNAR	2	1	1	P02533		0	0	1.369e-05	54.65	2.38224e-05	2	2054.13	0.916624	21.9145	0
	High	LAADDFR	2	2	2	P02533;P13645		0	0	0.02359	36.42	0.00820923	2	807.399	-0.311753	16.5771	0
	High	GQVGGDVNVEMDAAPGVDLSR	1	1	1	P02533		0	0.001	0.02916	17.4	0.355752	2	2085.99	1.88069	19.3552	0
A0A087X0P6	Protein IGKV2D-29 OS=Homo sapiens GN=IGKV2D-29 PE=4 SV=1 - [A0A087X0P6_HUMAN]	149.292	19.61	3	2	2	7	102	11.1846	5.93506
	A2	Sequence	# PSMs	# Proteins	# Protein Groups	Protein Group Accessions	Modifications	ΔCn	q-Value	PEP	IonScore	Exp Value	Charge	MH+ [Da]	ΔM [ppm]	RT [min]	# Missed Cleavages
	High	FSGSGSGTDFTLK	3	3	1	A0A087X0P6		0	0	0.0001178	75.11	6.33595e-07	2	1303.62	0.165323	17.6409	0
	High	FSGVPDR	4	3	1	A0A087X0P6		0	0.003	0.06311	39.84	0.00351722	2	777.389	0.00430869	15.2655	0
Q9NXV2	BTB/POZ domain-containing protein KCTD5 OS=Homo sapiens GN=KCTD5 PE=1 SV=1 - [KCTD5_HUMAN]	53.2902	10.68	2	2	2	2	234	26.0761	6.23975
	A2	Sequence	# PSMs	# Proteins	# Protein Groups	Protein Group Accessions	Modifications	ΔCn	q-Value	PEP	IonScore	Exp Value	Charge	MH+ [Da]	ΔM [ppm]	RT [min]	# Missed Cleavages
	High	LNVGGTYFLTTR	1	2	1	Q9NXV2		0	0	0.0003981	53.33	9.59224e-05	2	1341.72	0.592706	20.1693	0
	High	GGIGAGLGGGLcR	1	2	1	Q9NXV2	C12(Carbamidomethyl)	0	0.003	0.06159	23.04	0.146246	2	1144.59	0.573174	17.763	0
